# Supplementary material for: In Vivo Imaging Reveals Composite Coding for Diagonal Motion in the Drosophila Visual System
Source: PLoS One. 2016 Oct 3;11(10):e0164020. doi: 10.1371/journal.pone.0164020 (PMC5047565; doi:10.1371/journal.pone.0164020)
Supplement: S1 File — Data used in preparation of Figs 1F, 1G; 2E; 3B, 3C; 4D, 4E; 5C, 5E, 5G, 5I and 5K. (XLSX) [file pone.0164020.s001.xlsx]

## Sheet: Fig.1F
Fly ID	Direction	nSR (% of total)	SR region (% of total)
Fly01	45° frontward to upward	0.468947	0.531053
Fly02	45° frontward to upward	0.321212	0.678788
Fly03	45° frontward to upward	0.628809	0.371191
Fly04	45° frontward to upward	0.431101	0.568899
Fly05	45° frontward to upward	0.539075	0.460925
Fly06	45° frontward to upward	0.343465	0.656535
Fly07	45° frontward to upward	0.493537	0.506463
Fly08	45° frontward to upward	0.873596	0.126404
Fly09	45° frontward to upward	0.76835	0.23165
Fly10	45° frontward to upward	0.698312	0.301688
Fly11	45° frontward to upward	0.669859	0.330141
Fly12	45° frontward to upward	0.515954	0.484046
Fly13	45° frontward to upward	0.524528	0.475472
Fly14	45° frontward to upward	0.59401	0.40599
Fly15	45° frontward to upward	0.591592	0.408408
Fly01	45° backward to upward	0.940075	0.0599251
Fly02	45° backward to upward	0.64301	0.35699
Fly03	45° backward to upward	0.619406	0.380594
Fly04	45° backward to upward	0.773063	0.226937
Fly05	45° backward to upward	0.888925	0.111075
Fly06	45° backward to upward	0.922306	0.0776942
Fly07	45° backward to upward	0.908567	0.0914327
Fly08	45° backward to upward	0.637544	0.362456
Fly09	45° backward to upward	0.949289	0.050711
Fly10	45° backward to upward	0.866604	0.133396
Fly11	45° backward to upward	0.284884	0.715116
Fly12	45° backward to upward	0.809761	0.190239
Fly13	45° backward to upward	0.914929	0.0850709
Fly14	45° backward to upward	0.795993	0.204007
Fly15	45° backward to upward	0.988006	0.011994
Fly01	45° backward to downward	0.821768	0.178232
Fly02	45° backward to downward	0.753117	0.246883
Fly03	45° backward to downward	0.806977	0.193023
Fly04	45° backward to downward	0.49697	0.50303
Fly05	45° backward to downward	0.483042	0.516958
Fly06	45° backward to downward	0.913507	0.0864929
Fly07	45° backward to downward	0.947776	0.0522244
Fly08	45° backward to downward	0.840974	0.159026
Fly09	45° backward to downward	0.265236	0.734764
Fly10	45° backward to downward	0.430532	0.569468
Fly11	45° backward to downward	0.537736	0.462264
Fly12	45° backward to downward	0.574882	0.425118
Fly13	45° backward to downward	0.604716	0.395284
Fly14	45° backward to downward	0.630314	0.369686
Fly15	45° backward to downward	0.850653	0.149347
Fly01	45° frontward to downward	0.631961	0.368039
Fly02	45° frontward to downward	0.873677	0.126323
Fly03	45° frontward to downward	0.797179	0.202821
Fly04	45° frontward to downward	0.572404	0.427596
Fly05	45° frontward to downward	0.69786	0.30214
Fly06	45° frontward to downward	0.766372	0.233628
Fly07	45° frontward to downward	0.927739	0.0722611
Fly08	45° frontward to downward	0.615117	0.384883
Fly09	45° frontward to downward	0.733108	0.266892
Fly10	45° frontward to downward	0.750702	0.249298
Fly11	45° frontward to downward	0.801481	0.198519
Fly12	45° frontward to downward	0.737768	0.262232
Fly13	45° frontward to downward	0.906653	0.0933466
Fly14	45° frontward to downward	0.807646	0.192354
Fly15	45° frontward to downward	0.736568	0.263432
Average		0.695319	0.304681
SEM		0.0235071	0.0235071
Group		P (Two-sample t-test)
nSR region vs. SR region		2.37836e-21

## Sheet: Fig. 1G
Response region	Frontward								45° frontward to upward								Upward								45° backward to upward								Backward								45° backward to downward								Downward
Fly ID	Frontward	45° frontward to upward	Upward	45° backward to upward	Backward	45° backward to downward	Downward	45° frontward to downward	Frontward	45° frontward to upward	Upward	45° backward to upward	Backward	45° backward to downward	Downward	45° frontward to downward	Frontward	45° frontward to upward	Upward	45° backward to upward	Backward	45° backward to downward	Downward	45° frontward to downward	Frontward	45° frontward to upward	Upward	45° backward to upward	Backward	45° backward to downward	Downward	45° frontward to downward	Frontward	45° frontward to upward	Upward	45° backward to upward	Backward	45° backward to downward	Downward	45° frontward to downward	Frontward	45° frontward to upward	Upward	45° backward to upward	Backward	45° backward to downward	Downward	45° frontward to downward	Frontward
Fly01	0.415902	0.0350681	0	0.0178647	0	0	0.369214	0.459109	0.00280882	0.732172	0.202936	0.0118241	0.0605682	0.170437	0.156284	0.0117372	0	1	0.556818	0.0521202	0.132893	0.146253	0.109084	0.0219047	0	0.107157	0.0635928	0.261314	0.852009	0.392249	0.302181	0.00480151	0	0.0844954	0.0490025	0.0983704	0.632524	0.552559	0.298929	0.00727818	0	0.167513	0.0659951	0.0288098	0.319399	0.807315	0.47513	0.0167969	0.0833832
Fly02	0.766627	0.126014	0.0021603	0.00514079	0.0046164	0.00772687	0.982137	0.868977	0.106526	0.71225	0.173887	0.00545377	0.0416081	0.0503726	0.0534412	0.000996772	0.0547986	0.79142	0.571109	0.105041	0.0457299	0.00283663	0.0212318	0	0.0218285	0.00338513	0.055488	0.571614	0.470539	0.0424496	0.108183	0.0378458	0.000823361	0.0100616	0.0229857	0.212501	0.725577	0.0753568	0.0463608	0.0040633	0.0517835	0.275106	0.0597198	0.215703	0.449309	0.6069	0.464127	0	0.548261
Fly03	1	0.110034	0.0450126	0.0356335	0.0261698	0.000801929	0.0138121	0.21528	0.450909	0.616188	0.297139	0.0182795	0.00302498	0.00531532	0.104103	0.0773819	0.35977	0.374819	0.519982	0.282614	0.269729	0.00503615	0.152639	0.0873653	0.0250673	0.0060727	0.0186028	0.7257	0.608898	0.0173063	0.00903247	0.0390434	0.0263466	0.00175242	0.024214	0.735344	0.813197	0.00590631	0.0105887	0.0300229	0	0	0	0.0406332	0.0240171	0.598179	0.643928	0	0.026653
Fly04	0.578815	0.38026	0	0.021654	0.0125516	0.00159337	0.15159	0.757504	0.38876	0.85493	0.0831038	0.0431199	0.001372	0.0427692	0.102477	0.469275	0	0.485593	0.879591	0.886945	0.13964	0.283201	0.166767	0	0.0318652	0.0115641	0.0415411	0.852584	0.797627	0.270612	0.0472892	0.032053	0.00886566	0.000459415	0.0171527	0.500874	0.991779	0.171123	0.0165495	0.0194918	0	0.042036	0.0250624	0.405465	0.412027	0.922615	0.209319	0.0329076	0.569821
Fly05	0.406875	0.074144	0.0581903	0.0630268	0.0896233	0.0655933	0.0641957	0.360505	0.220474	0.233599	0.116389	0.145237	0.0529051	0.122437	0.0560642	0.66772	0.168196	0.11459	0.311733	0.201432	0.152893	0.216301	0.109957	0.554429	0.0940856	0.0407384	0.04324	0.689996	0.520127	0.0851247	0.0192229	0.184373	0.0864248	0.0207272	0.0404404	0.412717	0.438492	0.217727	0.0414442	0.19309	0.0292815	0.0374012	0.0361501	0.0813181	0.236576	0.554858	0.0951479	0.581652	0.0550157
Fly06	0.764668	0.16127	0.00533168	0.11069	0.00443645	0.00348457	0.0867856	0.466961	0.376145	0.825196	0.116516	0.26049	0.0158951	0.0057383	0.0232401	0.259916	0.00110861	0.0535557	0.929294	0.888324	0.734683	0.772083	0.0743096	0	0.00998363	0.0328372	0.328734	0.917729	0.889505	0.512572	0.000512588	0.00207401	0.0161672	0.00862922	0.145103	0.375436	0.801604	0.436805	0.183837	0.00574295	0.000754936	0.0137622	0.227219	0.3933	0.615396	1	0.622828	0.0213731	0.00492496
Fly07	0.941816	0.177628	0.0277391	0.0349461	0.0252288	0.00607327	0.373061	0.87376	0.0817313	0.833581	0.39802	0.168174	0.0806835	0.0228715	0.0667751	0.0722555	0.00822417	0.30075	0.863105	0.435856	0.631521	0.0247787	0.0436771	0.0017069	0.0126087	0.275072	0.458078	0.66438	0.92724	0.0336231	0.0389437	0.0218643	0.00619206	0.085587	0.207284	0.276791	0.851716	0.0457652	0.0581335	0.0128462	0.0151383	0.194093	0.122844	0.110138	0.614666	0.220399	0.504603	0	0.407503
Fly08	0.726715	0.0367736	0.0887798	0.0280009	0.0256642	0.0198024	0.395171	0.287904	0.199113	0.584397	0.797931	0.24287	0.176123	0.151864	0.35683	0.233914	0.159242	0.270064	0.731211	0.216813	0.093766	0.136261	0.305764	0.146539	0.0214815	0.0244946	0.0526482	0.425157	0.508009	0.0565543	0.122811	0.0167777	0.0242821	0.0170106	0.0177314	0.40867	0.70814	0.137923	0.130593	0.0124047	0.0994551	0.0653615	0.124904	0.244418	0.535161	0.900431	0.842022	0.0548583	0.287516
Fly09	0.587196	0.0951693	0.091142	0.0842682	0.0821887	0.00415907	0.136633	0.524104	0.063903	0.674264	0.664123	0.0829252	0.0241574	0.0187906	0.0262017	0.0281881	0.0291801	0.41564	0.762717	0.239823	0.164296	0.00355179	0.00866118	0.0467911	0.0773299	0.0652091	0.292699	0.623621	0.968293	0.00331945	0.0252058	0.103794	0.0575602	0.0271522	0.175804	0.502574	1	0.0726378	0.0487165	0.073458	0	0.0293539	0.00500859	0.00239414	0.0474421	0.43613	0.103859	0.102081	0.588812
Fly10	0.619483	0.188058	0.0679718	0.0906151	0.0503131	0.0609598	0.0249333	0.285502	0.100368	0.572776	0.521109	0.0437291	0.0185433	0.0841455	0.0389715	0.0461012	0.0252657	0.474017	0.766787	0.212335	0.166744	0.0704645	0.0628235	0.0200652	0.289046	0.110689	0.297108	0.609773	0.376818	0.00741177	0	0.144481	0.111014	0.0741499	0.181605	0.4662	0.369398	0.212755	0.0819173	0.0324384	0.0238165	0.160227	0.0286616	0	0.0332517	0.63572	0.356962	0.067903	0.0343078
Fly11	0.711671	0.321632	0	0	0	0	0.915419	1	0.0341926	0.790163	0.726546	0.0245075	0	0	0.12152	0.0841303	0	0.850605	0.990139	0.0352085	0	0	0.060796	0.0126484	0.0230712	0	0.040306	0.856245	0.289695	0	0	0.0139389	0.00321641	0	0.196	0.375114	0.528799	0.140417	0.0585488	0	0	0	0	0	0.136654	0.515697	0.514248	0	0.416611
Fly12	0.44734	0.126013	0.0750257	0.204315	0.269824	0.154477	0.127072	0.238219	0.135161	0.557059	0.292129	0.164082	0.0786358	0.0919062	0.0707683	0.112652	0.105854	0.389986	0.554988	0.483458	0.315271	0.361174	0.229829	0.177057	0.0631949	0.0943924	0.133282	0.649087	0.518118	0.253172	0.075168	0.0690404	0.0464732	0.0107954	0.0473891	0.303848	0.674436	0.375398	0.142359	0.0606038	0.0447788	0.0163475	0.0715702	0.114548	0.419434	1	0.277362	0.0961043	0.0842568
Fly13	0.56759	0.000586978	0	0.0490623	0.0312272	0	0	0.580205	0	0.522926	0.424808	0.00126349	0	0.00525137	0.0507962	0	0	0.667639	0.713338	0.00221738	0	0.00225203	0.0550187	0	0.0364163	0	0	0.365054	0.857878	0.00341649	0	0.0344398	0.0415867	0.00264791	0.00551728	0.257685	0.753278	0.00395742	0	0.0783397	0	0.00441895	0.0222907	0	0	0.441133	0.512163	0.00559443	0
Fly14	0.40891	0.217977	0.0704489	0.0435062	0.0201131	0.0473299	0.0426884	0.088785	0.0950726	0.790569	0.27745	0.110354	0.0335229	0.0327318	0.0369604	0.0162387	0.058796	0.611606	0.59064	0.406094	0.101645	0.147667	0.0707857	0.00302693	0.0265892	0.170272	0.221658	0.593182	0.306373	0.367767	0.11638	0.0119879	0.0100527	0.0179279	0.0399336	0.259142	0.341262	0.474664	0.154559	0.00463915	0.00924425	0.0381625	0.0584704	0.224802	0.212964	0.761311	0.210648	0.00894273	0.0503638
Fly15	0.473201	0.121337	0.127734	0.0609241	0.136203	0.114327	0.113652	0.311092	0.118619	0.681886	0.484394	0.0324992	0.0039326	0.00335081	0.00336554	0.01059	0.169637	0.711295	0.715599	0.0499872	0	0	0	0.0154504	0.218616	0.0901965	0.0769163	0.434378	1	0	0	0.0298988	0.110125	0.00389757	0.00443501	0.143316	0.828989	0.254123	0.104065	0.0736653	0.103063	0.00267902	0	0.00131646	0.183659	0.870783	0.689819	0.182142	0.114784
Average	0.627787	0.144798	0.0439691	0.0566432	0.0518773	0.0324219	0.253091	0.487861	0.158252	0.665464	0.371765	0.0903206	0.0393981	0.0538654	0.0845198	0.139406	0.0760048	0.500772	0.697137	0.299885	0.196587	0.144791	0.0980895	0.0724656	0.0634123	0.0688054	0.141593	0.615987	0.659409	0.136372	0.057662	0.0497608	0.0366087	0.0243529	0.0783065	0.355239	0.697279	0.211808	0.0917734	0.040539	0.0251544	0.0697642	0.0565264	0.12419	0.282664	0.684765	0.434811	0.0780237	0.218148
SEM	0.0470364	0.0257953	0.0105267	0.0128679	0.0178717	0.0119157	0.0777006	0.0687846	0.0354825	0.0402232	0.0571007	0.0216806	0.01173	0.0142238	0.0213826	0.0485908	0.0253361	0.067305	0.0451436	0.0700156	0.0544703	0.0519177	0.0211582	0.0360592	0.0205756	0.0191133	0.0352384	0.0464971	0.0623027	0.0434083	0.0202496	0.0134089	0.00961354	0.00764844	0.0193215	0.0403036	0.050871	0.0436034	0.0198888	0.0126565	0.00880621	0.0215327	0.015511	0.0352071	0.0538181	0.0579482	0.0552339	0.0370818	0.0563778
Group (motion in corresponding region)		P (Mann-Whitney U-test)
Frontward vs. 45° Frontward to upward		0.367
Frontward vs. Upward		0.325
Frontward vs. 45° backward to upward		1
Frontward vs. Backward		0.325
Frontward vs. 45° backward to downward		0.412
Frontward vs. Downward		0.045
Frontward vs. 45° frontward to downward		0.389
45° frontward to upward vs. Upward		0.713
45° frontward to upward vs. 45° backward to upward		0.512
45° frontward to upward vs. Backward		0.595
45° frontward to upward vs. 45° backward to downward		0.838
45° frontward to upward vs. Downward		0.126
45° frontward to upward vs. 45° frontward to downward		0.87
Upward vs. 45° backward to upward		0.305
Upward vs. Backward		0.967
Upward vs. 45° backward to downward		0.967
Upward vs. Downward		0.267
Upward vs. 45° frontward to downward		0.967
45° backward to upward vs. Backward		0.233
45° backward to upward vs. 45° backward to downward		0.412
45° backward to upward vs. Downward		0.045
45° backward to upward vs. 45° frontward to downward		0.436
Backward vs. 45° backward to downward		1
Backward vs. Downward		0.305
Backward vs. 45° frontward to downward		0.838
45° backward to downward vs. Downward		0.25
45° backward to downward vs. 45° frontward to downward		0.967
Downward vs. 45° frontward to downward		0.325
[truncated: 15 more columns]

## Sheet: Fig. 2E
Response region	45° frontward to upward								45° backward to upward								45° backward to downward								45° frontward to downward
Fly ID	Frontward	45° frontward to upward	Upward	45° backward to upward	Backward	45° backward to downward	Downward	45° frontward to downward	Frontward	45° frontward to upward	Upward	45° backward to upward	Backward	45° backward to downward	Downward	45° frontward to downward	Frontward	45° frontward to upward	Upward	45° backward to upward	Backward	45° backward to downward	Downward	45° frontward to downward	Frontward	45° frontward to upward	Upward	45° backward to upward	Backward	45° backward to downward	Downward	45° frontward to downward
Fly01	0.00749725	1	0.0976042	0	0	0.0481206	0.00793606	0	0	0	0	0.493284	0.828878	0	0.0223937	0	0	0.216134	0	0	0.0611497	0.729537	0.0156855	0	0.151108	0	0	0.00331486	0	0	0.00157149	0.827241
Fly02	0.0256962	0.709774	0.150194	0.00475414	0.00845918	0.0141163	0.0127352	0.00185916	0.0143864	0	0.0426389	0.738028	0.0586261	0.00650289	0.0313739	0.00602268	0.00973524	0.169285	0.100327	0.21404	0.0197409	0.553556	0.327888	0	0.127902	0.00789229	0	0.00781492	0.0225549	0.00247601	0.244468	1
Fly03	0.0212209	1	0.0980258	0.0118905	0	0.0209933	0.0575752	0.0129715	0.0264654	0.0190979	0.0122243	0.868432	0.147226	0.053356	0.00436288	0.0768717	0	0	0	0.308618	0.182415	0.547521	0	0	0.254684	0	0.0423337	0.406525	0.0473319	0	0.0955727	0.776395
Fly04	0.153196	0.316459	0.018989	0.00283756	0.00674326	0.00427253	0.0397043	0.444678	0.0752971	0.0291975	0.0230336	0.814319	0.226281	0.286265	0.0303654	0.0772761	0	0.0470331	0.00656276	0.296782	0.20536	1	0.0708687	0.0923343	0.143822	0.21733	0	0.012111	0.0169109	0.0273689	0.0226485	0.91891
Fly05	0.0443416	0.426573	0.0323952	0.309315	0.154927	0.187376	0.0418662	1	0.00434529	0.097347	0.0268845	0.267595	0.0355439	0.0457037	0.0442344	0.25409	0.00345093	0.0333475	0.00731963	0.0350129	0.0233953	0.408663	0.0230062	0.542906	0.0180987	0.00928428	0.0103669	0.00992774	0.016965	0.14289	0.0404055	0.405393
Fly06	0.169767	1	0.160862	0.033806	0.00425411	0.0039705	0	0.371923	0.0551992	0.0853677	0.265325	0.960386	0.26493	0.452923	0.00856312	0.0088266	0.0113288	0	0.0507696	0.230603	0.276841	0.800314	0.194603	0.112868	0.486407	0.334095	0	0	0.0853916	0.109014	0.0692879	0.746156
Fly07	0.00112488	1	0.0538263	0.0507538	0.00107451	0	0.00221618	0.00224976	0.007635	0.820706	0.0384029	0.315998	0.00843269	0	0	0.0366936	0.175276	0	0	0	0.0718256	0.483483	0	0	0.137409	0.0347024	0	0.0306564	0.0108931	0	0.0857446	0.561775
Fly08	0	1	0.535161	0.0235399	0	0	0	0	0	0.00323368	0.0264286	0.240593	0.123767	0	0.0040968	0.000790184	0	0	0.0164288	0	0.185066	0.924967	0.145323	0	0.052558	0.01871	0.0716082	0	0	0	0.0528699	0.475829
Fly09	0.0264633	0.955582	0.193037	0.0162691	0.0061639	0.0220774	0.00776414	0.00986816	0.0495391	0.0873563	0.133546	0.616658	0.152106	0	0	0.0881936	0	0.00465249	0.00415951	0.00502222	0.0113693	0.741964	0.0435054	0.198193	0.0509125	0.00920877	0.0131037	0.013521	0.0126864	1	0.0540841	0.404323
Fly10	0	0.868626	0.0898364	0	0.00913084	0.131834	0.0670438	0.0819935	0	0	0	0.557384	0.16416	0	0	0.0128811	0	0.215379	0.0117876	0	0.0102074	1	0.169361	0.0760853	0.020694	0.341579	0	0	0.0253566	0.145305	0.113753	0.847242
Fly11	0.00158789	0.998954	0.263907	0	0	0	0.04942	0.0147063	0.0353844	0	0.0676467	1	0.20268	0	0	0.0264082	0	0	0	0	0.119191	0.505666	0.309734	0	0.227358	0	0	0.0318827	0	0	0.351187	0.84913
Fly12	0.0033699	0.771148	0.0676136	0.0931421	0.000577452	0	0	0	0.00456411	0.0959694	0.0442336	0.830901	0.08803	0.0574067	0.0136104	0.0674778	0	0	0.00384005	0.0429304	0.114519	1	0.0138669	0.00510585	0.11251	0.0203954	0	0.0593076	0.00878879	0.0115395	0.111806	0.721184
Fly13	0	0.652668	0.144739	0	0	0.00399897	0.110479	0	0.136474	0	0	1	0.405441	0.0145985	0	0	0	0	0.0108453	0	0	0.663067	0.307231	0	0.0686442	0	0	0.114247	0.16321	0	0	0.389304
Fly14	0.0499571	1	0.122189	0.0207743	0.0135857	0.0116072	0.00562224	0	0.0452941	0.0610626	0.0147269	0.691768	0.0806745	0.317669	0.0097341	0.0167743	0	0.013316	0.00268197	0.132355	0.0381778	0.777529	0.0659898	0	0.268363	0	0	0.165716	0.0206895	0	0	0.523633
Fly15	0.00891937	0.799744	0.111572	0.0185555	0	0	0.00530915	0	0.370048	0	0	0.935048	0	0	0	0	0.00671552	0	0	0	0.0609446	0.997431	0.175159	0.0107549	0.137093	0.0106407	0	0	0.0134592	0.00845552	0.0283117	1
Average	0.0342095	0.833302	0.142663	0.0390425	0.013661	0.0298911	0.0271781	0.12935	0.0549755	0.0866225	0.0463394	0.688693	0.185785	0.082295	0.011249	0.0448204	0.0137671	0.0466098	0.0143148	0.0843576	0.0920135	0.742247	0.124148	0.0692165	0.150504	0.0669226	0.00916084	0.0570016	0.0296159	0.0964699	0.0847807	0.696434
SEM	0.0135252	0.0556099	0.0313307	0.0196607	0.00980826	0.0137785	0.00818057	0.0696757	0.0236367	0.0516212	0.0174057	0.0658861	0.0517368	0.0362032	0.00356252	0.0164987	0.011187	0.0202973	0.00674346	0.0295285	0.0212815	0.052349	0.0296075	0.0358614	0.0302895	0.0305989	0.0051382	0.0269165	0.0106884	0.0637627	0.0240996	0.0544659
Group (motion in corresponding region)		P (Mann-Whitney U-test)
45° frontward to upward vs. 45° backward to upward		0.347
45° frontward to upward vs. 45° backward to downward		0.202
45° frontward to upward vs. 45° frontward to downward		0.089
45° backward to upward vs. 45° backward to downward		0.744
45° backward to upward vs. 45° frontward to downward		1
45° backward to downward vs. 45° frontward to downward		0.567

## Sheet: Fig. 3B
Fly ID	45° backward to upward (%)				45° frontward to upward (%)				45° frontward to downward (%)				45° backward to downward (%)
	Upward	Frontward	Backward	Downward	Upward	Frontward	Backward	Downward	Upward	Frontward	Backward	Downward	Upward	Frontward	Backward	Downward
Fly01	0.122347	0	0.928839	0.324594	0.314846	0.00963135	0.103952	0.194288	0.0145278	0.53632	0.0121065	0.40678	0.0812738	0	0.525665	0.672529
Fly02	0.0144077	0.0165422	0.584845	0.10619	0.140741	0.13064	0.0309764	0.0457912	0	0.664476	0.000730194	0.859438	0	0.0648379	0.546135	0.521197
Fly03	0.0280822	0.0406393	0.607763	0.000684932	0.397045	0.348107	0	0.0498615	0.0402955	0.722633	0.10544	0.0134318	0	0	0	0.806977
Fly04	0.0393149	0.00934216	0.713896	0.0346438	0.0384911	0.371055	0	0.0831409	0	0.555516	0.0111391	0.0700683	0.0254545	0	0.361212	0.181818
Fly05	0.0796148	0.154414	0.877047	0.011236	0.330144	0.338915	0.167464	0.0223285	0.0821683	0.467047	0.327532	0.0114123	0.0670131	0.0514223	0.378556	0.125821
Fly06	0.308271	0.00417711	0.913116	0	0.0243161	0.319149	0.0151976	0	0	0.753097	0.00353982	0.0159292	0.193128	0	0.599526	0.526659
Fly07	0.515479	0.0295176	0.889129	0.0885529	0.374266	0.0934195	0.135135	0.110458	0.000777001	0.893551	0.042735	0.383061	0.119923	0.040619	0.678917	0.62089
Fly08	0.0512281	0.0157895	0.557193	0.0901754	0.803371	0.210674	0.0926966	0.25	0.0834057	0.458732	0	0.364031	0.0744986	0.0272206	0.555874	0.611748
Fly09	0.325731	0.114033	0.785887	0.0177086	0.674388	0.1114	0.0312337	0.026809	0.0650338	0.694257	0.0869932	0.144144	0.00171674	0	0.151931	0.188841
Fly10	0.341945	0.235322	0.627055	0	0.583802	0.133594	0.0619036	0.0269146	0.0915216	0.692869	0.13644	0.0786075	0.0728988	0.0458834	0.168954	0.311321
Fly11	0	0	0.284884	0	0.605343	0.0277218	0	0.0791331	0.00592593	0.619259	0	0.642963	0	0	0.0613208	0.5
Fly12	0.22413	0.155219	0.650474	0.108902	0.375997	0.18673	0.0804931	0.0739666	0.191896	0.480887	0.336391	0.350917	0.117972	0.0630583	0.490016	0.395166
Fly13	0	0.0450375	0.907423	0	0.508176	0	0	0.0163522	0	0.860973	0.0893744	0	0	0	0	0.604716
Fly14	0.299636	0.0705829	0.552823	0.218579	0.431364	0.231281	0.0449251	0.0382696	0.00597372	0.807646	0.00119474	0.0657109	0.0834874	0.0166359	0.450709	0.414972
Fly15	0.0554723	0.34033	0.893553	0	0.540541	0.255255	0.0045045	0.003003	0.00404391	0.580012	0.102831	0.259388	0	0.145692	0.245431	0.73577
Average	0.160377	0.0820631	0.718262	0.0667511	0.409522	0.184505	0.0512321	0.0680211	0.039038	0.652485	0.0837632	0.244392	0.0558243	0.030358	0.347616	0.481228
SD	0.156531	0.0970521	0.181084	0.0920334	0.21563	0.12104	0.0521851	0.068292	0.0530415	0.135363	0.107445	0.248733	0.0568233	0.0391574	0.219703	0.200901
SEM	0.0404162	0.0250587	0.0467558	0.0237629	0.0556754	0.0312523	0.0134741	0.0176329	0.0136952	0.0349505	0.0277422	0.0642225	0.0146717	0.0101104	0.0567271	0.0518725
Group				P (Two-sample t-test)
45° backward to upward		Upward vs. Frontward		0.115035
		Upward vs. Backward		8.32793e-08
		Upward vs. Downward		0.059272
		Frontward vs. Backward		4.47704e-09
		Frontward vs. Downward		0.712534
		Backward vs. Downward		6.93854e-09
45° frontward to upward		Upward vs. Frontward		0.0108219
		Upward vs. Backward		2.53389e-05
		Upward vs. Downward		2.58725e-05
		Frontward vs. Backward		0.00229741
		Frontward vs. Downward		0.0126224
		Backward vs. Downward		0.366847
45° frontward to downward		Upward vs. Frontward		1.90672e-09
		Upward vs. Backward		0.0426437
		Upward vs. Downward		0.0100792
		Frontward vs. Backward		4.9182e-08
		Frontward vs. Downward		0.000200321
		Backward vs. Downward		0.0625505
45° backward to downward		Upward vs. Frontward		0.205461
		Upward vs. Backward		3.61165e-05
		Upward vs. Downward		2.79905e-06
		Frontward vs. Backward		8.1528e-05
		Frontward vs. Downward		7.05599e-07
		Backward vs. Downward		0.117079

## Sheet: Fig. 3C
Response region	nSR region between 45° backward to downward and backward								nSR region between 45° backward to downward and downward
Fly ID	Frontward	45° frontward to upward	Upward	45° backward to upward	Backward	45° backward to downward	Downward	45° frontward to downward	Frontward	45° frontward to upward	Upward	45° backward to upward	Backward	45° backward to downward	Downward	45° frontward to downward
Fly01	0	0.153575	0.0897113	0.0516872	0.545702	1	0.547264	0.0133245	0	0.17822	0.0672344	0.0395736	0.315607	0.838755	0.653652	0.0235543
Fly02	0	0.196901	0.133447	0.376127	1	0.854593	0.771225	0	0.0304976	0.375911	0.102482	0.313805	0.705891	0.922708	0.909867	0
Fly03	N/A	N/A	N/A	N/A	N/A	N/A	N/A	N/A	0	0	0	0	0	0.835991	1	0
Fly04	0	0.00419248	0.0497615	0.512515	0.724041	0.820307	0.152187	0	0	0.104562	0.0725269	0.543311	0.192209	1	0.690415	0
Fly05	0.0519771	0.0306568	0.0696433	0.160495	0.485005	0.598117	0.115155	0.29269	0.116603	0.0424725	0.188198	0.0163114	0.194907	0.508481	0.582993	1
Fly06	0	0.0204125	0.310268	0.561339	0.858768	0.976175	0.40825	0.0131798	0.000613729	0.00573128	0.0692003	0.0281277	0.368728	0.910462	1	0.0197715
Fly07	0.024827	0.283272	0.189418	0.180627	1	0.336304	0.439642	0	0.0118825	0.256475	0.167557	0.127192	0.455585	0.297018	0.884424	0
Fly08	0.123482	0.086504	0.0283672	0.318289	0.653947	0.694837	0.631681	0.063082	0.119604	0.0786032	0.147169	0.293935	0.427131	0.904272	1	0.0659721
Fly09	0	0.10852	0.0117473	0	0.322936	1	0.613766	0	0	0.154385	0.00605611	0	0.174205	0.781927	0.633277	0.14475
Fly10	0.115363	0.340285	0.13504	0	0.161065	1	0.379352	0.157704	0.0411561	0.143096	0.0753438	0	0.0613601	0.711159	0.841471	0.116531
Fly11	0	0	0	0	0.849673	1	0.957049	0	0	0	0	0	0.163064	0.87269	0.767683	0
Fly12	0.07612	0.0277893	0.120731	0.157754	0.650108	1	0.406006	0.148612	0.0911717	0.0344594	0.147743	0.138794	0.531437	0.87898	0.575624	0.175279
Fly13	N/A	N/A	N/A	N/A	N/A	N/A	N/A	N/A	0	0.0103324	0.0451468	0	0	0.75976	1	0.0130809
Fly14	0.0191062	0.0336802	0.0716094	0.381579	0.425712	0.883192	0.308129	0.00924861	0.0207516	0.0299583	0.0863676	0.319496	0.340494	1	0.44649	0.0200748
Fly15	0.176066	0.010056	0	0.00494145	0.654848	1	0.41589	0.277702	0.128569	0.00250134	0	0.000820953	0.12152	0.839072	0.840124	0.208092
Average	0.0451493	0.0996803	0.0930572	0.208104	0.640908	0.858733	0.472738	0.0750417	0.0373899	0.0944471	0.078335	0.121424	0.270143	0.804085	0.788401	0.11914
SEM	0.0158642	0.0299767	0.0232856	0.0537982	0.0673828	0.054574	0.0621952	0.0288796	0.0124668	0.0275281	0.0156656	0.0421132	0.0506823	0.046262	0.0454696	0.0632987
Group				P (Mann-Whitney U-test)
45° backward to downward vs. Backward (nSR region between 45° backward to downward and backward)				0.074
45° backward to downward vs. Downward (nSR region between 45° backward to downward and backward)				0.006
45° backward to downward vs. Backward (nSR region between 45° backward to downward and downward)				0
45° backward to downward vs. Downward (nSR region between 45° backward to downward and downward)				0.87

## Sheet: Fig. 4D
Fly ID	22.5° backward to upward (%)	45° backward to upward (%)	67.5° backward to upward (%)
Fly01	0.622729	0.34653	0.172333
Fly02	0.65589	0.308125	0.257239
Fly03	0.86627	0.791085	0.670728
Fly04	0.715258	0.479979	0.465847
Fly05	0.682994	0.539601	0.398578
Fly06	0.670739	0.342419	0.322055
Fly07	0.754386	0.380117	0.378886
Fly08	0.781477	0.607731	0.396862
Fly09	0.834665	0.709029	0.576374
Fly10	0.722474	0.550515	0.522062
Fly11	0.276596	0.208511	0.182979
Fly12	0.898555	0.442515	0.42284
Fly13	0.869939	0.667485	0.18589
Fly14	0.574257	0.387736	0.417439
Fly15	0.45488	0.274401	0.191989
Average	0.692074	0.469052	0.370807
SD	0.16077	0.165242	0.147566
SEM	0.0415106	0.0426654	0.0381013
Group			P (Two-sample t-test)
22.5° backward to upward vs.45° backward to upward			2.19511e-06
22.5° backward to upward vs.67.5° backward to upward			8.00111e-07
45° backward to upward vs.67.5° backward to upward			0.00973454

## Sheet: Fig.4E
Fly ID	22.5° backward to upward (%)	45° backward to upward (%)	67.5° backward to upward (%)
Fly01	0.126008	0.0987903	0.106855
Fly02	0.109756	0.109756	0.0691057
Fly03	0.155107	0.155107	0.155107
Fly04	0.25	0.615854	0.615854
Fly05	0.212537	0.242899	0.366308
Fly06	0.639033	0.637306	0.815199
Fly07	0.517505	0.455761	0.542966
Fly08	0.110803	0.202216	0.728532
Fly09	0.157838	0.262486	0.59373
Fly10	0.19033	0.224207	0.606098
Fly11	0	0	0.00868936
Fly12	0.370253	0.627848	0.891772
Fly13	0	0	0.512141
Fly14	0.244694	0.410737	0.692884
Fly15	0	0.0427252	0.424942
Average	0.205591	0.272379	0.475345
SD	0.177425	0.217553	0.269899
SEM	0.0458108	0.056172	0.0696877
Group			P (Two-sample t-test)
22.5° backward to upward vs.45° backward to upward			0.0427492
22.5° backward to upward vs.67.5° backward to upward			0.000514467
45° backward to upward vs.67.5° backward to upward			0.00120349

## Sheet: Fig. 5C
Response region	45° frontward to upward								Upward								Backward								Downward								Frontward
Fly ID	Frontward	45° frontward to upward	Upward	45° backward to upward	Backward	45° backward to downward	Downward	45° frontward to downward	Frontward	45° frontward to upward	Upward	45° backward to upward	Backward	45° backward to downward	Downward	45° frontward to downward	Frontward	45° frontward to upward	Upward	45° backward to upward	Backward	45° backward to downward	Downward	45° frontward to downward	Frontward	45° frontward to upward	Upward	45° backward to upward	Backward	45° backward to downward	Downward	45° frontward to downward	Frontward	45° frontward to upward	Upward	45° backward to upward	Backward	45° backward to downward	Downward	45° frontward to downward
Fly01	0.200397	0.908243	0.148569	0.170704	0.0803409	0.0452889	0.0173116	0.0633508	0.229547	0.103613	0.714942	0.312858	0.00139507	0.082338	0.193783	0.0346877	0.0991889	0.0427499	0.0114151	0.493216	0.811793	0.683589	0.0034109	0.0773591	0.0831553	0.00682541	0.145122	0.0341444	0.0176453	0.783272	1	0.304225	0.677803	0.0931863	0.19531	0.13081	0.0615209	0.151328	0.147628	0.203046
Fly02	0.551091	0.677934	0.331657	0.3461	0.255382	0.245106	0.0843622	0.41217	0.308873	0.172722	0.790142	0.491098	0.250904	0.16876	0.101409	0.136021	0.366924	0.110382	0.186584	0.525684	1	0.624614	0.0573919	0.183065	0.0829851	0.148748	0.501291	0.234221	0.325881	0.329262	0.666241	0.172094	0.857218	0.229264	0.300372	0.199125	0.453097	0.247881	0.024915	0.28222
Fly03	0.644478	1	0.538465	0.359641	0.0794189	0.181487	0.191255	0.620169	0.306681	0.593233	0.848349	0.43	0.0894408	0.252721	0.345024	0.699053	0.222917	0.239717	0.148697	0.3316	0.760449	0.372851	0.0762502	0.198302	0.171601	0.400924	0.744706	0.223125	0.0447756	0.618286	0.925547	0.946544	0.86481	0.760041	0.390846	0.160528	0.114079	0.269332	0.245053	0.655372
Fly04	0.84361	0.824889	0.712671	0.626789	0.376528	0.216435	0.0482781	0.602265	0.62543	0.549774	0.938949	0.551145	0.295359	0.213865	0.203831	0.408899	0.587877	0.311092	0.383369	0.785871	1	0.669978	0.227809	0.479124	0.577944	0.24714	0.621665	0.397557	0.584807	0.523682	0.815604	0.576883	0.918196	0.59195	0.651585	0.567804	0.497484	0.30843	0.195669	0.631365
Fly05	0.267874	0.485561	0.622992	0.258048	0.229461	0.158861	0.246613	0.5457	0.4401	0.183591	1	0.276903	0.142396	0.0841705	0.133225	0.262241	0.178961	0.0553517	0.0846071	0.338563	0.990372	0.309248	0.164064	0.229671	0.0641776	0.0823753	0.21528	0.0262806	0.457017	0.566822	0.807145	0.611565	0.753203	0.0641146	0.359264	0.194344	0.410818	0.111155	0.0749457	0.303875
Fly06	0.263718	0.870151	0.196829	0.573653	0.178741	0.539765	0.201849	0.391959	0.298353	0.102345	0.83492	0.303165	0.215417	0.311794	0.306337	0.282814	0.456576	0.106278	0.146566	0.488906	0.9544	0.640427	0.296756	0.415081	0.183422	0.0961777	0.403486	0.239588	0.394393	0.909088	0.901439	0.548609	1	0.096454	0.233085	0.282324	0.448711	0.309043	0.179252	0.524718
Average	0.461861	0.794463	0.425197	0.389156	0.199978	0.231157	0.131611	0.439269	0.368164	0.284213	0.854551	0.394195	0.165819	0.185608	0.213935	0.303953	0.318741	0.144262	0.160207	0.493973	0.919502	0.550118	0.137614	0.263767	0.193881	0.163699	0.438592	0.192486	0.304087	0.621735	0.852663	0.526653	0.845205	0.305835	0.355077	0.255823	0.330951	0.232861	0.144577	0.433433
SEM	0.0960756	0.0688891	0.0869256	0.0662789	0.0422976	0.0618895	0.0349434	0.0772634	0.0534231	0.0840409	0.0381304	0.0421522	0.04079	0.0343445	0.0355148	0.0866041	0.0688553	0.0400501	0.046747	0.0616337	0.0394755	0.0613117	0.0416242	0.0567605	0.072551	0.052505	0.086342	0.0526122	0.0850021	0.075801	0.0433326	0.100237	0.0429165	0.110744	0.0606937	0.060032	0.0712049	0.0309705	0.0303155	0.0725519
Group (motion in corresponding region)		P (Mann-Whitney U-test)
45° frontward to upward vs. Upward		0.699
45° frontward to upward vs. Backward		0.31
45° frontward to upward vs. Downward		0.818
45° frontward to upward vs. Frontward		0.818
Upward vs. Backward		0.394
Upward vs. Downward		0.937
Upward vs. Frontward		1
Backward vs. Downward		0.394
Backward vs. Frontward		0.31
Downward vs. Frontward		0.937

## Sheet: Fig.5E
Fly ID	Direction	nSR region (% of total)	SR region (% of total)
Fly01	45° frontward to upward	0.404301	0.595699
Fly02	45° frontward to upward	0.816708	0.183292
Fly03	45° frontward to upward	0.79118	0.20882
Fly04	45° frontward to upward	0.918444	0.0815558
Fly05	45° frontward to upward	0.800957	0.199043
Fly06	45° frontward to upward	0.448547	0.551453
Average		0.69669	0.30331
SEM		0.0685782	0.0685782
Group		P (Two-sample t-test)
nSR region vs. SR region		0.00992423

## Sheet: Fig. 5G
Fly ID	Upward	Frontward	Backward	Downward
Fly01	0.187097	0.219355	0	0
Fly02	0.422693	0.503741	0.283042	0.0822943
Fly03	0.481193	0.52594	0.122892	0.221141
Fly04	0.570389	0.783187	0.310665	0.0521957
Fly05	0.477512	0.404785	0.180861	0.1311
Fly06	0.299293	0.30165	0.270228	0.199529
Average	0.406363	0.456443	0.194615	0.114377
SEM	0.0445784	0.0633534	0.0378538	0.0274446
Group		P (Two-sample t-test)
Upward vs. Frontward		0.253157
Upward vs. Backward		0.00716539
Upward vs. Downward		0.00437847
Frontward vs. Backward		0.00935628
Frontward vs. Downward		0.0119457
Backward vs. Downward		0.193387

[truncated: 2 more sheets: Fig. 5I, Fig. 5K]
